# Supplementary material for: Tomato and Pepper Leaf Parts Contribute Differently to the Absorption of Foliar-Applied Potassium Dihydrogen Phosphate
Source: Plants (Basel). 2023 May 29;12(11):2152. doi: 10.3390/plants12112152 (PMC10255901; doi:10.3390/plants12112152)
Supplement: Supplementary file 1 [file plants-12-02152-s001.zip]

Archive with 1 entries (1 files):
- plants-2426101-supplementary.pdf
